# Supplementary material for: The Diversity of the Genus Tuber in Greece—A New Species to Science in the Maculatum Clade and Seven First National Records
Source: J Fungi (Basel). 2025 May 5;11(5):358. doi: 10.3390/jof11050358 (PMC12112760; doi:10.3390/jof11050358)
Supplement: Supplementary file 1 [file jof-11-00358-s001.zip]

Archive with 2 entries (2 files):
- jof-3577608-supplementary figures.pdf
- jof-3577608-supplementary tables.pdf
